# Supplementary material for: Discovery of Genomic Characteristics and Selection Signatures in Southern Chinese Local Cattle
Source: Front Genet. 2020 Dec 18;11:533052. doi: 10.3389/fgene.2020.533052 (PMC7775540; doi:10.3389/fgene.2020.533052)
Supplement: Supplementary file 2 [file Table_4.XLSX]

## Sheet: Sheet1
Candidate selective regions and genes under positive selection using FST, integrated haplotype score (iHS), and Rsb approach.
CHR	START	END	LENTH	POPULATION	GENE	METHOD
chr3	12561431	12511431	chr3:12511431-12611431	HNC,LFC , LQC	CD5L	FST
chr3	43130589	43080589	chr3:43080589-43180589	HNC,LFC , LQC	RTCA	FST
chr3	73634833	73584833	chr3:73584833-73684833	HNC,LFC , LQC	NEGR1	FST
chr4	30782295	30732295	chr4:30732295-30832295	HNC,LFC , LQC	CDCA7L	FST
chr11	33051504	33001504	chr11:33001504-33101504	HNC,LFC , LQC	NRXN1	FST
chr11	37258780	37208780	chr11:37208780-37308780	HNC,LFC , LQC	EML6,MIR2297,SPTBN1	FST
chr11	64892571	64842571	chr11:64842571-64942571	HNC,LFC , LQC	MEIS1	FST
chr14	27669598	27619598	chr14:27619598-27719598	HNC,LFC , LQC	CA8	FST
chr14	25267800	25217800	chr14:25217800-25317800	HNC,LFC , LQC	PENK	FST
chr14	25123059	25073059	chr14:25073059-25173059	HNC,LFC , LQC	SDR16C5,SDR16C6	FST
chr14	25114769	25064769	chr14:25064769-25164769	HNC,LFC , LQC	SDR16C5,SDR16C6	FST
chr14	22624854	22574854	chr14:22574854-22674854	HNC,LFC , LQC	PCMTD1	FST
chr14	25249177	25199177	chr14:25199177-25299177	HNC,LFC , LQC	PENK	FST
chr14	26379309	26329309	chr14:26329309-26429309	HNC,LFC , LQC	CYP7A1,SDCBP	FST
chr15	42863764	42813764	chr15:42813764-42913764	HNC,LFC , LQC	ADM,MIR6518	FST
chr17	4198839	4148839	chr17:4148839-4248839	HNC,LFC , LQC	KIAA0922,MND1	FST
chr18	34163608	34113608	chr18:34113608-34213608	HNC,LFC , LQC	CDH5	FST
chr19	31932489	31882489	chr19:31882489-31982489	HNC,LFC , LQC	ELAC2,MIR2339	FST
chr19	51466071	51416071	chr19:51416071-51516071	HNC,LFC , LQC	ASPSCR1,DCXR,DUS1L,GPS1,LRRC45,MIR2346,RAC3,STRA13	FST
chr19	31948678	31898678	chr19:31898678-31998678	HNC,LFC , LQC	ELAC2,MIR2339	FST
chr20	10272509	10222509	chr20:10222509-10322509	HNC,LFC , LQC	AK6,RAD17,TAF9	FST
chr20	40108321	40058321	chr20:40058321-40158321	HNC,LFC , LQC	ADAMTS12	FST
chr20	40117977	40067977	chr20:40067977-40167977	HNC,LFC , LQC	ADAMTS12	FST
chr25	21131817	21081817	chr25:21081817-21181817	HNC,LFC , LQC	SCNN1G	FST
chr25	21261491	21211491	chr25:21211491-21311491	HNC,LFC , LQC	COG7,SCNN1B	FST
chr25	766584	716584	chr25:716584-816584	HNC,LFC , LQC	LMF1	FST
chr25	21183839	21133839	chr25:21133839-21233839	HNC,LFC , LQC	SCNN1B	FST
chr25	21079801	21029801	chr25:21029801-21129801	HNC,LFC , LQC	SCNN1G	FST
chr25	21085980	21035980	chr25:21035980-21135980	HNC,LFC , LQC	SCNN1G	FST
chr25	21591223	21541223	chr25:21541223-21641223	HNC,LFC , LQC	DCTN5,PLK1	FST
chr25	21595649	21545649	chr25:21545649-21645649	HNC,LFC , LQC	DCTN5,PLK1	FST
chr26	16432981	16382981	chr26:16382981-16482981	HNC,LFC , LQC	CYP2C19	FST
chr27	22530536	22480536	chr27:22480536-22580536	HNC,LFC , LQC	C27H8orf48	FST
chr28	44441727	44391727	chr28:44391727-44491727	HNC,LFC , LQC	MSMB,NCOA4,PARG,TIMM23	FST
chr1	36920000	37120000	chr1:36920000-37120000	HNC,LFC	EPHA3	rsb
chr1	94300000	94500000	chr1:94300000-94500000	HNC,LFC	NLGN1	rsb
chr1	112000000	112190000	chr1:112000000-112190000	HNC,LFC	KCNAB1,SSR3	rsb
chr1	115290000	115480000	chr1:115290000-115480000	HNC,LFC	RAP2B	rsb
chr1	133100000	133290000	chr1:133100000-133290000	HNC,LFC	IL20RB	rsb
chr2	42300000	42490000	chr2:42300000-42490000	HNC,LFC	GALNT13	rsb
chr2	119550000	119750000	chr2:119550000-119750000	HNC,LFC	HTR2B,PSMD1,SPATA3	rsb
chr2	127260000	127460000	chr2:127260000-127460000	HNC,LFC	AIM1L,CD52,DHDDS,LIN28A,SH3BGRL3,UBXN11	rsb
chr3	52690000	52930000	chr3:52690000-52930000	HNC,LFC	BARHL2	rsb
chr3	66660000	66850000	chr3:66660000-66850000	HNC,LFC	GIPC2	rsb
chr4	4960000	5160000	chr4:4960000-5160000	HNC,LFC	GRB10	rsb
chr4	44210000	44470000	chr4:44210000-44470000	HNC,LFC	CCDC146,FGL2	rsb
chr4	49580000	49790000	chr4:49580000-49790000	HNC,LFC	MIR3432A-1,NRCAM	rsb
chr4	77980000	78180000	chr4:77980000-78180000	HNC,LFC	BLVRA,COA1,STK17A	rsb
chr4	80890000	81080000	chr4:80890000-81080000	HNC,LFC	SUGCT	rsb
chr4	102410000	102600000	chr4:102410000-102600000	HNC,LFC	AKR1D1,CREB3L2	rsb
chr4	113520000	113720000	chr4:113520000-113720000	HNC,LFC	ATP6V0E2,LRRC61,RARRES2,REPIN1,ZNF775,ZNF862	rsb
chr5	30210000	30400000	chr5:30210000-30400000	HNC,LFC	BCDIN3D,FMNL3,MIR2425,NCKAP5L,TMBIM6	rsb
chr5	42070000	42260000	chr5:42070000-42260000	HNC,LFC	KIF21A	rsb
chr5	84210000	84400000	chr5:84210000-84400000	HNC,LFC	BHLHE41,MIR2436,RASSF8	rsb
chr5	90940000	91130000	chr5:90940000-91130000	HNC,LFC	AEBP2	rsb
chr6	23510000	23710000	chr6:23510000-23710000	HNC,LFC	MANBA,NFKB1	rsb
chr6	31440000	31620000	chr6:31440000-31620000	HNC,LFC	PDLIM5	rsb
chr6	91420000	91610000	chr6:91420000-91610000	HNC,LFC	BTC,PARM1	rsb
chr6	92750000	92940000	chr6:92750000-92940000	HNC,LFC	ART3,NUP54,SCARB2	rsb
chr7	41590000	41780000	chr7:41590000-41780000	HNC,LFC	BTNL9,GNB2L1,TRIM41,TRIM52,TRIM7	rsb
chr7	61680000	61880000	chr7:61680000-61880000	HNC,LFC	FBXO38,LOC777593	rsb
chr7	63120000	63310000	chr7:63120000-63310000	HNC,LFC	PDE6A,SLC26A2	rsb
chr7	68020000	68210000	chr7:68020000-68210000	HNC,LFC	CNOT8,MRPL22	rsb
chr8	1050000	1250000	chr8:1050000-1250000	HNC,LFC	MIR2467,SH3RF1	rsb
chr9	39200000	39380000	chr9:39200000-39380000	HNC,LFC	FYN,TRAF3IP2	rsb
chr9	63330000	63520000	chr9:63330000-63520000	HNC,LFC	C9H6orf163,C9H6orf165,SLC35A1,SMIM8	rsb
chr9	85620000	85870000	chr9:85620000-85870000	HNC,LFC	STXBP5	rsb
chr9	100470000	100670000	chr9:100470000-100670000	HNC,LFC	QKI	rsb
chr9	103490000	103760000	chr9:103490000-103760000	HNC,LFC	TTLL2,UNC93A	rsb
chr10	6920000	7120000	chr10:6920000-7120000	HNC,LFC	POC5,POLK	rsb
chr10	14510000	14700000	chr10:14510000-14700000	HNC,LFC	MAP2K5	rsb
chr10	59750000	59940000	chr10:59750000-59940000	HNC,LFC	TRPM7	rsb
chr10	77990000	78180000	chr10:77990000-78180000	HNC,LFC	FUT8	rsb
chr10	86310000	86590000	chr10:86310000-86590000	HNC,LFC	AREL1,DLST,FCF1,PROX2,RPS6KL1	rsb
chr11	1960000	2160000	chr11:1960000-2160000	HNC,LFC	FAHD2A,GPAT2,KCNIP3	rsb
chr11	13050000	13240000	chr11:13050000-13240000	HNC,LFC	DYSF,ZNF638	rsb
chr11	13500000	13690000	chr11:13500000-13690000	HNC,LFC	VAX2	rsb
chr11	67120000	67330000	chr11:67120000-67330000	HNC,LFC	ARHGAP25,BMP10,GKN1	rsb
chr12	10900000	11090000	chr12:10900000-11090000	HNC,LFC	LECT1,MIR759,PCDH8	rsb
chr13	33110000	33300000	chr13:33110000-33300000	HNC,LFC	CACNB2,NSUN6	rsb
chr14	80790000	80980000	chr14:80790000-80980000	HNC,LFC	RALYL	rsb
chr15	48440000	48630000	chr15:48440000-48630000	HNC,LFC	LOC616948,TRIM34,TRIM5,TRIM6	rsb
chr15	56780000	56980000	chr15:56780000-56980000	HNC,LFC	LRRC32,TSKU	rsb
chr18	24460000	24630000	chr18:24460000-24630000	HNC,LFC	GNAO1	rsb
chr19	8450000	8640000	chr19:8450000-8640000	HNC,LFC	MSI2	rsb
chr19	31010000	31210000	chr19:31010000-31210000	HNC,LFC	DNAH9	rsb
chr20	35750000	35940000	chr20:35750000-35940000	HNC,LFC	LIFR	rsb
chr20	40140000	40340000	chr20:40140000-40340000	HNC,LFC	ADAMTS12	rsb
chr21	15260000	15480000	chr21:15260000-15480000	HNC,LFC	SLCO3A1	rsb
chr21	16750000	16950000	chr21:16750000-16950000	HNC,LFC	KLHL25	rsb
chr21	49500000	49690000	chr21:49500000-49690000	HNC,LFC	CTAGE5,PNN,SEC23A,TRAPPC6B	rsb
chr21	61860000	62050000	chr21:61860000-62050000	HNC,LFC	GLRX5,SYNE3	rsb
chr22	48100000	48280000	chr22:48100000-48280000	HNC,LFC	DCP1A,TKT	rsb
chr23	45290000	45480000	chr23:45290000-45480000	HNC,LFC	C23H6orf52,GCNT2	rsb
chr24	58000000	58190000	chr24:58000000-58190000	HNC,LFC	ALPK2,MIR122	rsb
chr25	29650000	29840000	chr25:29650000-29840000	HNC,LFC	WBSCR17	rsb
chr26	47680000	47870000	chr26:47680000-47870000	HNC,LFC	PTPRE	rsb
chr27	26120000	26310000	chr27:26120000-26310000	HNC,LFC	WRN	rsb
chr28	33340000	33540000	chr28:33340000-33540000	HNC,LFC	KCNMA1	rsb
chr29	4960000	5180000	chr29:4960000-5180000	HNC,LFC	CHORDC1,NAALAD2,TRIM77	rsb
chr29	45480000	45670000	chr29:45480000-45670000	HNC,LFC	C29H11orf86,LRFN4,MIR2408,PC,RCE1,SYT12	rsb
chr29	46770000	46960000	chr29:46770000-46960000	HNC,LFC	CPT1A,MRPL21,MTL5	rsb
chr1	53540000	53730000	chr1:53540000-53730000	LQC,HNC	KIAA1524	rsb
chr1	65870000	66060000	chr1:65870000-66060000	LQC,HNC	GTF2E1,HGD,NDUFB4,RABL3	rsb
chr1	71320000	71510000	chr1:71320000-71510000	LQC,HNC	PCYT1A,SLC51A,TCTEX1D2,ZDHHC19	rsb
chr1	94300000	94500000	chr1:94300000-94500000	LQC,HNC	NLGN1	rsb
chr1	129850000	130040000	chr1:129850000-130040000	LQC,HNC	CLSTN2	rsb
chr2	42300000	42500000	chr2:42300000-42500000	LQC,HNC	GALNT13	rsb
chr2	63040000	63230000	chr2:63040000-63230000	LQC,HNC	MGAT5,TMEM163	rsb
chr2	91640000	91830000	chr2:91640000-91830000	LQC,HNC	CARF,NBEAL1,WDR12	rsb
chr2	117760000	117970000	chr2:117760000-117970000	LQC,HNC	PID1	rsb
chr3	43650000	43840000	chr3:43650000-43840000	LQC,HNC	FRRS1,PALMD	rsb
chr3	62530000	62800000	chr3:62530000-62800000	LQC,HNC	ADGRL2	rsb
chr3	92210000	92410000	chr3:92210000-92410000	LQC,HNC	ACOT11	rsb
chr4	4970000	5160000	chr4:4970000-5160000	LQC,HNC	GRB10	rsb
chr4	44200000	44490000	chr4:44200000-44490000	LQC,HNC	CCDC146,FGL2,LRRC17	rsb
chr4	46980000	47170000	chr4:46980000-47170000	LQC,HNC	ATXN7L1	rsb
chr4	69680000	69870000	chr4:69680000-69870000	LQC,HNC	SKAP2	rsb
chr4	70980000	71170000	chr4:70980000-71170000	LQC,HNC	NPVF	rsb
chr5	84210000	84400000	chr5:84210000-84400000	LQC,HNC	BHLHE41,MIR2436,RASSF8	rsb
chr5	113180000	113380000	chr5:113180000-113380000	LQC,HNC	CCDC134,MEI1,NHP2L1,PMM1,SREBF2,XRCC6	rsb
chr6	91330000	91530000	chr6:91330000-91530000	LQC,HNC	BTC	rsb
chr6	92750000	92940000	chr6:92750000-92940000	LQC,HNC	ART3,NUP54,SCARB2	rsb
chr7	41590000	41780000	chr7:41590000-41780000	LQC,HNC	BTNL9,GNB2L1,TRIM41,TRIM52,TRIM7	rsb
chr7	41790000	41990000	chr7:41790000-41990000	LQC,HNC	IFI47,ZNF496	rsb
chr7	63120000	63310000	chr7:63120000-63310000	LQC,HNC	PDE6A,SLC26A2	rsb
chr8	40110000	40300000	chr8:40110000-40300000	LQC,HNC	PPAPDC2,SLC1A1,SPATA6L	rsb
chr8	78750000	78940000	chr8:78750000-78940000	LQC,HNC	SLC28A3	rsb
chr9	39200000	39390000	chr9:39200000-39390000	LQC,HNC	FYN,TRAF3IP2	rsb
chr9	85620000	85870000	chr9:85620000-85870000	LQC,HNC	STXBP5	rsb
chr10	14510000	14700000	chr10:14510000-14700000	LQC,HNC	MAP2K5	rsb
chr10	44270000	44460000	chr10:44270000-44460000	LQC,HNC	FRMD6	rsb
chr10	69980000	70180000	chr10:69980000-70180000	LQC,HNC	NAA30	rsb
chr10	70500000	70680000	chr10:70500000-70680000	LQC,HNC	C10H14orf37	rsb
chr10	73850000	74040000	chr10:73850000-74040000	LQC,HNC	PRKCH	rsb
chr10	77990000	78180000	chr10:77990000-78180000	LQC,HNC	FUT8	rsb
chr10	86380000	86580000	chr10:86380000-86580000	LQC,HNC	AREL1,DLST,FCF1,PROX2,RPS6KL1	rsb
chr11	1960000	2160000	chr11:1960000-2160000	LQC,HNC	FAHD2A,GPAT2,KCNIP3	rsb
chr11	72710000	72890000	chr11:72710000-72890000	LQC,HNC	CENPA,DPYSL5,SLC35F6	rsb
chr12	30040000	30230000	chr12:30040000-30230000	LQC,HNC	ALOX5AP	rsb
chr12	76730000	76930000	chr12:76730000-76930000	LQC,HNC	CLDN10,DZIP1	rsb
chr13	35620000	35780000	chr13:35620000-35780000	LQC,HNC	LYZL1,MAP3K8	rsb
chr13	61450000	61740000	chr13:61450000-61740000	LQC,HNC	DEFB119,DEFB122,DEFB122A,DEFB123,DEFB124,HM13,ID1,REM1	rsb
chr14	65300000	65480000	chr14:65300000-65480000	LQC,HNC	ZNF706	rsb
chr14	74720000	74910000	chr14:74720000-74910000	LQC,HNC	RUNX1T1	rsb
chr15	40030000	40240000	chr15:40030000-40240000	LQC,HNC	MIR2285M	rsb
chr15	56760000	56970000	chr15:56760000-56970000	LQC,HNC	LRRC32,TSKU	rsb
chr15	63490000	63680000	chr15:63490000-63680000	LQC,HNC	RCN1	rsb
chr15	76970000	77160000	chr15:76970000-77160000	LQC,HNC	CREB3L1,PHF21A	rsb
chr16	3540000	3740000	chr16:3540000-3740000	LQC,HNC	AVPR1B,RAB7B	rsb
chr16	30100000	30290000	chr16:30100000-30290000	LQC,HNC	PARP1	rsb
chr17	5310000	5500000	chr17:5310000-5500000	LQC,HNC	FBXW7	rsb
chr17	29400000	29600000	chr17:29400000-29600000	LQC,HNC	JADE1	rsb
chr17	45110000	45300000	chr17:45110000-45300000	LQC,HNC	MBD3L1,ZNF268,ZNF891	rsb
chr18	9510000	9710000	chr18:9510000-9710000	LQC,HNC	CDH13	rsb
chr18	21790000	21980000	chr18:21790000-21980000	LQC,HNC	AKTIP,CHD9,RBL2	rsb
chr18	24030000	24210000	chr18:24030000-24210000	LQC,HNC	BBS2,CES1,LOC508916,MT1A,MT1E,MT2A,MT3,MT4	rsb
chr18	24330000	24550000	chr18:24330000-24550000	LQC,HNC	AMFR,GNAO1	rsb
chr19	20010000	20190000	chr19:20010000-20190000	LQC,HNC	LYRM9,NLK	rsb
chr19	33270000	33460000	chr19:33270000-33460000	LQC,HNC	PMP22,TEKT3	rsb
chr19	34580000	34790000	chr19:34580000-34790000	LQC,HNC	B9D1,EPN2,MAPK7,MFAP4,RNF112	rsb
chr20	7940000	8130000	chr20:7940000-8130000	LQC,HNC	ANKRA2,BTF3,UTP15	rsb
chr20	35750000	35940000	chr20:35750000-35940000	LQC,HNC	LIFR	rsb
chr20	40090000	40280000	chr20:40090000-40280000	LQC,HNC	ADAMTS12	rsb
chr21	16750000	16950000	chr21:16750000-16950000	LQC,HNC	KLHL25	rsb
chr21	49500000	49690000	chr21:49500000-49690000	LQC,HNC	CTAGE5,PNN,SEC23A,TRAPPC6B	rsb
chr22	22430000	22620000	chr22:22430000-22620000	LQC,HNC	LRRN1	rsb
chr24	60450000	60670000	chr24:60450000-60670000	LQC,HNC	CDH20	rsb
chr26	10330000	10520000	chr26:10330000-10520000	LQC,HNC	LIPF,LIPK	rsb
chr26	42840000	43020000	chr26:42840000-43020000	LQC,HNC	C26H10orf120,SPADH1,SPADH2	rsb
chr27	20280000	20470000	chr27:20280000-20470000	LQC,HNC	TUSC3	rsb
chr27	26120000	26310000	chr27:26120000-26310000	LQC,HNC	WRN	rsb
chr28	41230000	41430000	chr28:41230000-41430000	LQC,HNC	MIR346	rsb
chr29	41650000	41840000	chr29:41650000-41840000	LQC,HNC	B3GAT3,BSCL2,EML3,GANAB,GNG3,HNRNPUL2,INTS5,LBHD1,LRRN4CL,METTL12,NXF1,POLR2G,ROM1,STX5,TAF6L,TMEM179B,TMEM223,TTC9C,UBXN1,UQCC3,WDR74	rsb
chr1	53540000	53730000	chr1:53540000-53730000	LQC,LFC	KIAA1524	rsb
chr1	69190000	69380000	chr1:69190000-69380000	LQC,LFC	KALRN	rsb
chr1	71320000	71510000	chr1:71320000-71510000	LQC,LFC	PCYT1A,SLC51A,TCTEX1D2,ZDHHC19	rsb
chr2	91640000	91830000	chr2:91640000-91830000	LQC,LFC	CARF,NBEAL1,WDR12	rsb
chr2	107820000	108000000	chr2:107820000-108000000	LQC,LFC	ABCB6,ANKZF1,ATG9A,CNPPD1,DNAJB2,FAM134A,GLB1L,MIR153-1,NHEJ1,PTPRN,RESP18,SLC23A3,STK16,TUBA1D,TUBA4A,ZFAND2B	rsb
chr2	117760000	117970000	chr2:117760000-117970000	LQC,LFC	PID1	rsb
chr2	127260000	127460000	chr2:127260000-127460000	LQC,LFC	AIM1L,CD52,DHDDS,LIN28A,SH3BGRL3,UBXN11	rsb
chr3	59160000	59350000	chr3:59160000-59350000	LQC,LFC	MCOLN2,MCOLN3,WDR63	rsb
chr3	60240000	60430000	chr3:60240000-60430000	LQC,LFC	TTLL7	rsb
chr4	63020000	63210000	chr4:63020000-63210000	LQC,LFC	BMPER	rsb
chr4	105460000	105660000	chr4:105460000-105660000	LQC,LFC	AGK	rsb
chr4	113520000	113720000	chr4:113520000-113720000	LQC,LFC	ATP6V0E2,LRRC61,RARRES2,REPIN1,ZNF775,ZNF862	rsb
chr5	49580000	49780000	chr5:49580000-49780000	LQC,LFC	C5H12orf66,XPOT	rsb
chr5	60310000	60500000	chr5:60310000-60500000	LQC,LFC	NTN4	rsb
chr5	78840000	78980000	chr5:78840000-78980000	LQC,LFC	DENND5B	rsb
chr5	82450000	82640000	chr5:82450000-82640000	LQC,LFC	KLHL42,MRPS35,PPFIBP1	rsb
chr6	20040000	20220000	chr6:20040000-20220000	LQC,LFC	AIMP1	rsb
chr6	107530000	107730000	chr6:107530000-107730000	LQC,LFC	DRD5,MIR2451,OTOP1	rsb
chr7	48610000	48800000	chr7:48610000-48800000	LQC,LFC	CXCL14	rsb
chr7	61680000	61880000	chr7:61680000-61880000	LQC,LFC	FBXO38,LOC777593	rsb
chr7	98830000	99030000	chr7:98830000-99030000	LQC,LFC	LIX1,RIOK2	rsb
chr8	72410000	72590000	chr8:72410000-72590000	LQC,LFC	ADAMDEC1	rsb
chr8	82940000	83130000	chr8:82940000-83130000	LQC,LFC	C8H9orf3,FANCC,MIR23B,MIR24-1,MIR2475,MIR27B	rsb
chr9	39090000	39290000	chr9:39090000-39290000	LQC,LFC	FYN	rsb
chr9	70620000	70810000	chr9:70620000-70810000	LQC,LFC	ENPP1,ENPP3	rsb
chr10	6920000	7110000	chr10:6920000-7110000	LQC,LFC	POC5,POLK	rsb
chr10	29380000	29570000	chr10:29380000-29570000	LQC,LFC	TMCO5B	rsb
chr10	69990000	70180000	chr10:69990000-70180000	LQC,LFC	NAA30	rsb
chr10	70500000	70680000	chr10:70500000-70680000	LQC,LFC	C10H14orf37	rsb
chr10	73850000	74040000	chr10:73850000-74040000	LQC,LFC	PRKCH	rsb
chr11	13520000	13710000	chr11:13520000-13710000	LQC,LFC	ADD2,VAX2	rsb
chr11	69010000	69130000	chr11:69010000-69130000	LQC,LFC	CAPN13	rsb
chr12	10900000	11090000	chr12:10900000-11090000	LQC,LFC	LECT1,MIR759,PCDH8	rsb
chr12	30040000	30230000	chr12:30040000-30230000	LQC,LFC	ALOX5AP	rsb
chr14	28740000	28930000	chr14:28740000-28930000	LQC,LFC	ASPH	rsb
chr14	84190000	84380000	chr14:84190000-84380000	LQC,LFC	MTBP	rsb
chr15	63490000	63680000	chr15:63490000-63680000	LQC,LFC	RCN1	rsb
chr15	79150000	79340000	chr15:79150000-79340000	LQC,LFC	LOC513151,OR4X1	rsb
chr16	27220000	27410000	chr16:27220000-27410000	LQC,LFC	SUSD4,TLR5	rsb
chr16	30100000	30290000	chr16:30100000-30290000	LQC,LFC	PARP1	rsb
chr16	30610000	30800000	chr16:30610000-30800000	LQC,LFC	ADCK3,CDC42BPA,PSEN2	rsb
chr16	75270000	75460000	chr16:75270000-75460000	LQC,LFC	C16H1orf74,DIEXF,IRF6,TRAF3IP3	rsb
chr17	49110000	49300000	chr17:49110000-49300000	LQC,LFC	GLT1D1	rsb
chr17	71730000	71920000	chr17:71730000-71920000	LQC,LFC	C17H5orf52,DUSP18,OSBP2,SLC35E4	rsb
chr18	4370000	4570000	chr18:4370000-4570000	LQC,LFC	ADAMTS18,MON1B	rsb
chr18	24030000	24210000	chr18:24030000-24210000	LQC,LFC	BBS2,CES1,LOC508916,MT1A,MT1E,MT2A,MT3,MT4	rsb
chr18	24340000	24680000	chr18:24340000-24680000	LQC,LFC	GNAO1	rsb
chr19	29940000	30130000	chr19:29940000-30130000	LQC,LFC	MYH1,MYH8	rsb
chr19	31010000	31210000	chr19:31010000-31210000	LQC,LFC	DNAH9	rsb
chr19	33270000	33460000	chr19:33270000-33460000	LQC,LFC	PMP22,TEKT3	rsb
chr20	40090000	40330000	chr20:40090000-40330000	LQC,LFC	ADAMTS12	rsb
chr20	40860000	41060000	chr20:40860000-41060000	LQC,LFC	NPR3	rsb
chr22	10140000	10330000	chr22:10140000-10330000	LQC,LFC	STAC	rsb
chr22	22430000	22620000	chr22:22430000-22620000	LQC,LFC	LRRN1	rsb
chr22	32780000	32970000	chr22:32780000-32970000	LQC,LFC	FAM19A4	rsb
chr22	56840000	57030000	chr22:56840000-57030000	LQC,LFC	CAND2,H1FOO,IFT122,MBD4,RHO,RPL32	rsb
chr23	50680000	50870000	chr23:50680000-50870000	LQC,LFC	SERPINB1,WRNIP1	rsb
chr24	58470000	58660000	chr24:58470000-58660000	LQC,LFC	SEC11C	rsb
chr26	10330000	10520000	chr26:10330000-10520000	LQC,LFC	LIPF,LIPK	rsb
chr28	29810000	30000000	chr28:29810000-30000000	LQC,LFC	CAMK2G,CHCHD1,NDST2,PLAU,SEC24C,ZSWIM8	rsb
chr29	2220000	2480000	chr29:2220000-2480000	LQC,LFC	FAT3	rsb
chr29	4990000	5180000	chr29:4990000-5180000	LQC,LFC	CHORDC1,NAALAD2,TRIM77	rsb
chr29	7270000	7460000	chr29:7270000-7460000	LQC,LFC	CTSC	rsb
chr29	41470000	41840000	chr29:41470000-41840000	LQC,LFC	ASRGL1,B3GAT3,BSCL2,EEF1G,EML3,GANAB,GNG3,HNRNPUL2,INTS5,LBHD1,LRRN4CL,METTL12,MTA2,NXF1,POLR2G,ROM1,SCGB1A1,STX5,TAF6L,TMEM179B,TMEM223,TTC9C,TUT1,UBXN1,UQCC3,WDR74	rsb
chr29	45480000	45680000	chr29:45480000-45680000	LQC,LFC	C29H11orf86,LRFN4,MIR2408,PC,RCE1,SYT12	rsb
chr1	41900001	42000001	chr1:41900001-42000001	HNC	GABRR3	iHS
chr1	50800001	50900001	chr1:50800001-50900001	HNC	CBLB	iHS
chr1	52300001	52400001	chr1:52300001-52400001	HNC	CCDC54	iHS
chr1	80100001	80200001	chr1:80100001-80200001	HNC	BCL6	iHS
chr1	109900001	110000001	chr1:109900001-110000001	HNC	RSRC1	iHS
chr1	129600001	129700001	chr1:129600001-129700001	HNC	CLSTN2	iHS
chr2	4600001	4700001	chr2:4600001-4700001	HNC	WDR33	iHS
chr2	14400001	14500001	chr2:14400001-14500001	HNC	PDE1A	iHS
chr2	14500001	14600001	chr2:14500001-14600001	HNC	PPP1R1C	iHS
chr2	14600001	14700001	chr2:14600001-14700001	HNC	PPP1R1C,SSFA2	iHS
chr2	34200001	34300001	chr2:34200001-34300001	HNC	FAP	iHS
chr2	96800001	96900001	chr2:96800001-96900001	HNC	C2H2orf80,CRYGA,CRYGB,CRYGC,CRYGD	iHS
chr2	126000001	126100001	chr2:126000001-126100001	HNC	RPA2,SMPDL3B	iHS
chr2	131800001	131900001	chr2:131800001-131900001	HNC	ALPL	iHS
chr3	25100001	25200001	chr3:25100001-25200001	HNC	SPAG17	iHS
chr3	26600001	26700001	chr3:26600001-26700001	HNC	IGSF3	iHS
chr3	50600001	50700001	chr3:50600001-50700001	HNC	FAM69A	iHS
chr3	50700001	50800001	chr3:50700001-50800001	HNC	FAM69A,RPL5	iHS
chr3	74400001	74500001	chr3:74400001-74500001	HNC	MIR186,PTGER3,ZRANB2	iHS
chr3	75400001	75500001	chr3:75400001-75500001	HNC	LRRC7	iHS
chr3	80900001	81000001	chr3:80900001-81000001	HNC	JAK1	iHS
chr3	86400001	86500001	chr3:86400001-86500001	HNC	LOC521656	iHS
chr3	92000001	92100001	chr3:92000001-92100001	HNC	DHCR24,TTC22	iHS
chr3	92500001	92600001	chr3:92500001-92600001	HNC	MRPL37,SSBP3	iHS
chr3	93600001	93700001	chr3:93600001-93700001	HNC	CPT2,SLC1A7	iHS
chr3	94100001	94200001	chr3:94100001-94200001	HNC	ZYG11A,ZYG11B	iHS
chr4	23700001	23800001	chr4:23700001-23800001	HNC	AGMO	iHS
chr4	45300001	45400001	chr4:45300001-45400001	HNC	RELN	iHS
chr4	46400001	46500001	chr4:46400001-46500001	HNC	KMT2E	iHS
chr4	47000001	47100001	chr4:47000001-47100001	HNC	ATXN7L1	iHS
chr4	47600001	47700001	chr4:47600001-47700001	HNC	NAMPT	iHS
chr4	59900001	60000001	chr4:59900001-60000001	HNC	DNAJB9,RNF167,THAP5	iHS
chr4	113300001	113400001	chr4:113300001-113400001	HNC	ZNF746	iHS
chr5	24900001	25000001	chr5:24900001-25000001	HNC	NR2C1	iHS
chr5	32700001	32800001	chr5:32700001-32800001	HNC	ENDOU,RAPGEF3,RPAP3	iHS
chr6	35100001	35200001	chr6:35100001-35200001	HNC	CCSER1	iHS
chr6	36000001	36100001	chr6:36000001-36100001	HNC	MMRN1	iHS
chr6	46400001	46500001	chr6:46400001-46500001	HNC	ANAPC4,ZCCHC4	iHS
chr6	46500001	46600001	chr6:46500001-46600001	HNC	ANAPC4	iHS
chr6	69300001	69400001	chr6:69300001-69400001	HNC	CWH43,DCUN1D4	iHS
chr6	69400001	69500001	chr6:69400001-69500001	HNC	DCUN1D4	iHS
chr6	69500001	69600001	chr6:69500001-69600001	HNC	LRRC66,SGCB	iHS
chr6	89400001	89500001	chr6:89400001-89500001	HNC	ADAMTS3	iHS
chr6	106700001	106800001	chr6:106700001-106800001	HNC	NSG1	iHS
chr7	39400001	39500001	chr7:39400001-39500001	HNC	CDHR2,SNCB,TSPAN17	iHS
chr7	50300001	50400001	chr7:50300001-50400001	HNC	SPOCK1	iHS
chr8	70000001	70100001	chr8:70000001-70100001	HNC	MIR320A-1,PHYHIP,POLR3D	iHS
chr8	70100001	70200001	chr8:70100001-70200001	HNC	SLC39A14	iHS
chr8	106000001	106100001	chr8:106000001-106100001	HNC	TNC	iHS
chr9	66100001	66200001	chr9:66100001-66200001	HNC	CEP162	iHS
chr9	66300001	66400001	chr9:66300001-66400001	HNC	CYB5R4	iHS
chr9	66600001	66700001	chr9:66600001-66700001	HNC	THEMIS	iHS
chr9	103200001	103300001	chr9:103200001-103300001	HNC	RNASET2	iHS
chr9	104200001	104300001	chr9:104200001-104300001	HNC	SMOC2	iHS
chr10	26600001	26700001	chr10:26600001-26700001	HNC	PNP	iHS
chr10	53300001	53400001	chr10:53300001-53400001	HNC	TCF12	iHS
chr11	30600001	30700001	chr11:30600001-30700001	HNC	PPP1R21	iHS
chr11	67000001	67100001	chr11:67000001-67100001	HNC	ARHGAP25	iHS
chr11	67100001	67200001	chr11:67100001-67200001	HNC	ARHGAP25,BMP10	iHS
chr11	68900001	69000001	chr11:68900001-69000001	HNC	GALNT14	iHS
chr11	75300001	75400001	chr11:75300001-75400001	HNC	KLHL29	iHS
chr13	30600001	30700001	chr13:30600001-30700001	HNC	FAM188A	iHS
chr13	31800001	31900001	chr13:31800001-31900001	HNC	CUBN,TRDMT1	iHS
chr13	34000001	34100001	chr13:34000001-34100001	HNC	ZEB1	iHS
chr13	34600001	34700001	chr13:34600001-34700001	HNC	ZNF438	iHS
chr13	38500001	38600001	chr13:38500001-38600001	HNC	MGME1,OVOL2,SNX5	iHS
chr13	42800001	42900001	chr13:42800001-42900001	HNC	SYNDIG1	iHS
chr13	47900001	48000001	chr13:47900001-48000001	HNC	PROKR2	iHS
chr13	59500001	59600001	chr13:59500001-59600001	HNC	BMP7	iHS
chr14	17700001	17800001	chr14:17700001-17800001	HNC	ANXA13	iHS
chr14	43800001	43900001	chr14:43800001-43900001	HNC	PKIA	iHS
chr14	80700001	80800001	chr14:80700001-80800001	HNC	RALYL	iHS
chr15	29400001	29500001	chr15:29400001-29500001	HNC	CD3D,CD3E,CD3G,UBE4A,UPK2	iHS
chr15	40000001	40100001	chr15:40000001-40100001	HNC	MIR2285M-3	iHS
chr15	52100001	52200001	chr15:52100001-52200001	HNC	ART1	iHS
chr16	4800001	4900001	chr16:4800001-4900001	HNC	C4BPA	iHS
chr16	5600001	5700001	chr16:5600001-5700001	HNC	CFH,LOC790886	iHS
chr16	29600001	29700001	chr16:29600001-29700001	HNC	EPHX1,LEFTY2,PYCR2,TMEM63A	iHS
chr17	45400001	45500001	chr17:45400001-45500001	HNC	CHFR,PGAM5	iHS
chr17	47700001	47800001	chr17:47700001-47800001	HNC	PIWIL1	iHS
chr17	52900001	53000001	chr17:52900001-53000001	HNC	AACS	iHS
chr18	13900001	14000001	chr18:13900001-14000001	HNC	CTU2,CYBA,MVD,RNF166,SNAI3	iHS
chr18	54200001	54300001	chr18:54200001-54300001	HNC	FKRP,MIR2897	iHS
chr19	6400001	6500001	chr19:6400001-6500001	HNC	PCTP	iHS
chr19	16700001	16800001	chr19:16700001-16800001	HNC	ASIC2	iHS
chr19	25300001	25400001	chr19:25300001-25400001	HNC	ZZEF1	iHS
chr19	35300001	35400001	chr19:35300001-35400001	HNC	PEMT	iHS
chr19	47700001	47800001	chr19:47700001-47800001	HNC	MARCH10,MRC2	iHS
chr19	48100001	48200001	chr19:48100001-48200001	HNC	TANC2	iHS
chr19	51100001	51200001	chr19:51100001-51200001	HNC	CD7,LOC751574,LOC781977	iHS
chr20	41500001	41600001	chr20:41500001-41600001	HNC	GOLPH3	iHS
chr21	25900001	26000001	chr21:25900001-26000001	HNC	ANKRD34C,MIR184,TMED3	iHS
chr21	26000001	26100001	chr21:26000001-26100001	HNC	TMED3	iHS
chr21	26400001	26500001	chr21:26400001-26500001	HNC	BCL2A1,MTHFS	iHS
chr21	31600001	31700001	chr21:31600001-31700001	HNC	UBE2Q2	iHS
chr22	6700001	6800001	chr22:6700001-6800001	HNC	CMTM8,GPD1L	iHS
chr22	54500001	54600001	chr22:54500001-54600001	HNC	LARS2	iHS
chr23	16300001	16400001	chr23:16300001-16400001	HNC	PRPH2,UBR2	iHS
chr23	16400001	16500001	chr23:16400001-16500001	HNC	GLTSCR1L,TBCC	iHS
chr23	31900001	32000001	chr23:31900001-32000001	HNC	SCGN	iHS
chr24	29200001	29300001	chr24:29200001-29300001	HNC	CDH2	iHS
chr28	19600001	19700001	chr28:19600001-19700001	HNC	JMJD1C	iHS
chr28	44600001	44700001	chr28:44600001-44700001	HNC	43898	iHS
chr28	44700001	44800001	chr28:44700001-44800001	HNC	ALOX5,MARCH8	iHS
chr1	43700001	43800001	chr1:43700001-43800001	LQC	CMSS1,COL8A1	iHS
chr1	50700001	50800001	chr1:50700001-50800001	LQC	CBLB	iHS
chr1	51000001	51100001	chr1:51000001-51100001	LQC	TMSB4	iHS
chr1	52300001	52400001	chr1:52300001-52400001	LQC	CCDC54	iHS
chr1	98100001	98200001	chr1:98100001-98200001	LQC	SEC62	iHS
chr1	130700001	130800001	chr1:130700001-130800001	LQC	COPB2,MRPS22,RBP2	iHS
chr2	13700001	13800001	chr2:13700001-13800001	LQC	FRZB	iHS
chr2	18300001	18400001	chr2:18300001-18400001	LQC	PLEKHA3	iHS
chr2	18400001	18500001	chr2:18400001-18500001	LQC	DFNB59,FKBP7,PLEKHA3,PRKRA	iHS
chr2	25600001	25700001	chr2:25600001-25700001	LQC	GAD1	iHS
chr2	42200001	42300001	chr2:42200001-42300001	LQC	GALNT13	iHS
chr2	96700001	96800001	chr2:96700001-96800001	LQC	PLEKHM3	iHS
chr2	126200001	126300001	chr2:126200001-126300001	LQC	FAM76A,FGR,IFI6	iHS
chr2	126700001	126800001	chr2:126700001-126800001	LQC	FAM46B,SLC9A1	iHS
chr2	133200001	133300001	chr2:133200001-133300001	LQC	LOC100125947,PLA2G2A,PLA2G5	iHS
chr2	134400001	134500001	chr2:134400001-134500001	LQC	TAS1R2	iHS
chr3	62600001	62700001	chr3:62600001-62700001	LQC	ADGRL2	iHS
chr3	75500001	75600001	chr3:75500001-75600001	LQC	LRRC7	iHS
chr3	99400001	99500001	chr3:99400001-99500001	LQC	CMPK1,FOXE3	iHS
chr3	99500001	99600001	chr3:99500001-99600001	LQC	CMPK1,STIL	iHS
chr4	9700001	9800001	chr4:9700001-9800001	LQC	CDK6,LOC524650,PEX1,RBM48	iHS
chr4	26500001	26600001	chr4:26500001-26600001	LQC	PRPS1L1	iHS
chr4	43800001	43900001	chr4:43800001-43900001	LQC	PTPN12	iHS
chr4	47200001	47300001	chr4:47200001-47300001	LQC	ATXN7L1	iHS
chr4	47500001	47600001	chr4:47500001-47600001	LQC	NAMPT	iHS
chr4	51100001	51200001	chr4:51100001-51200001	LQC	CFTR	iHS
chr4	63300001	63400001	chr4:63300001-63400001	LQC	BMPER	iHS
chr4	93300001	93400001	chr4:93300001-93400001	LQC	IMPDH1,RBM28	iHS
chr4	97400001	97500001	chr4:97400001-97500001	LQC	CHCHD3	iHS
chr5	38800001	38900001	chr5:38800001-38900001	LQC	GXYLT1	iHS
chr5	73300001	73400001	chr5:73300001-73400001	LQC	FAM222A	iHS
chr5	95600001	95700001	chr5:95600001-95700001	LQC	GUCY2C	iHS
chr5	97400001	97500001	chr5:97400001-97500001	LQC	DDX47,GPRC5A,GPRC5D	iHS
chr5	103700001	103800001	chr5:103700001-103800001	LQC	C1R,C1RL,C1S	iHS
chr6	67600001	67700001	chr6:67600001-67700001	LQC	GABRB1	iHS
chr6	69300001	69400001	chr6:69300001-69400001	LQC	CWH43,DCUN1D4	iHS
chr6	69500001	69600001	chr6:69500001-69600001	LQC	LRRC66,SGCB	iHS
chr7	83900001	84000001	chr7:83900001-84000001	LQC	SSBP2	iHS
chr8	48900001	49000001	chr8:48900001-49000001	LQC	ZFAND5	iHS
chr8	70000001	70100001	chr8:70000001-70100001	LQC	MIR320A	iHS
chr8	70100001	70200001	chr8:70100001-70200001	LQC	SLC39A14	iHS
chr8	70200001	70300001	chr8:70200001-70300001	LQC	PPP3CC,SLC39A14	iHS
chr8	71500001	71600001	chr8:71500001-71600001	LQC	SLC25A37	iHS
chr8	71600001	71700001	chr8:71600001-71700001	LQC	NKX3	iHS
chr8	77500001	77600001	chr8:77500001-77600001	LQC	RASEF	iHS
chr8	84600001	84700001	chr8:84600001-84700001	LQC	CDC14B,HABP4	iHS
chr8	84800001	84900001	chr8:84800001-84900001	LQC	AAED1	iHS
chr8	84900001	85000001	chr8:84900001-85000001	LQC	CTSV	iHS
chr8	85600001	85700001	chr8:85600001-85700001	LQC	BICD2,CENPP	iHS
chr8	87200001	87300001	chr8:87200001-87300001	LQC	SPTLC1	iHS
chr9	65600001	65700001	chr9:65600001-65700001	LQC	TBX18	iHS
chr9	66100001	66200001	chr9:66100001-66200001	LQC	CEP162	iHS
chr9	66200001	66300001	chr9:66200001-66300001	LQC	CEP162,MRAP2	iHS
chr9	66300001	66400001	chr9:66300001-66400001	LQC	CYB5R4	iHS
chr9	66600001	66700001	chr9:66600001-66700001	LQC	THEMIS	iHS
chr9	97600001	97700001	chr9:97600001-97700001	LQC	AIRN,IGF2R	iHS
chr9	102800001	102900001	chr9:102800001-102900001	LQC	MPC1,SFT2D1	iHS
chr9	103200001	103300001	chr9:103200001-103300001	LQC	RNASET2	iHS
chr9	104200001	104300001	chr9:104200001-104300001	LQC	SMOC2	iHS
chr10	26100001	26200001	chr10:26100001-26200001	LQC	METTL17,NDRG2,RNASE13,SLC39A2,TPPP2	iHS
chr10	26200001	26300001	chr10:26200001-26300001	LQC	BRB,RNASE1,RNASE2	iHS
chr10	60900001	61000001	chr10:60900001-61000001	LQC	DTWD1	iHS
chr11	2000001	2100001	chr11:2000001-2100001	LQC	KCNIP3	iHS
chr11	2100001	2200001	chr11:2100001-2200001	LQC	FAHD2A,GPAT2	iHS
chr11	48700001	48800001	chr11:48700001-48800001	LQC	POLR1A	iHS
chr11	66500001	66600001	chr11:66500001-66600001	LQC	PNO1,PPP3R1,WDR92	iHS
chr11	66600001	66700001	chr11:66600001-66700001	LQC	CNRIP1,PPP3R1	iHS
chr11	66700001	66800001	chr11:66700001-66800001	LQC	CNRIP1,PLEK	iHS
chr11	66800001	66900001	chr11:66800001-66900001	LQC	APLF,FBXO48	iHS
chr11	66900001	67000001	chr11:66900001-67000001	LQC	APLF,PROKR1	iHS
chr11	67000001	67100001	chr11:67000001-67100001	LQC	ARHGAP25	iHS
chr11	67100001	67200001	chr11:67100001-67200001	LQC	ARHGAP25,BMP10	iHS
chr11	68000001	68100001	chr11:68000001-68100001	LQC	ANXA4	iHS
chr12	28000001	28100001	chr12:28000001-28100001	LQC	KL,STARD13	iHS
chr12	29200001	29300001	chr12:29200001-29300001	LQC	RXFP2	iHS
chr12	44800001	44900001	chr12:44800001-44900001	LQC	KLHL1	iHS
chr12	52400001	52500001	chr12:52400001-52500001	LQC	CLN5,FBXL3,MYCBP2	iHS
chr13	31200001	31300001	chr13:31200001-31300001	LQC	C1QL3,PTER	iHS
chr13	31500001	31600001	chr13:31500001-31600001	LQC	CUBN,RSU1	iHS
chr13	37800001	37900001	chr13:37800001-37900001	LQC	PCSK2	iHS
chr13	53200001	53300001	chr13:53200001-53300001	LQC	TGM3	iHS
chr13	63700001	63800001	chr13:63700001-63800001	LQC	E2F1,NECAB3,PXMP4,ZNF341	iHS
chr13	63800001	63900001	chr13:63800001-63900001	LQC	CHMP4B	iHS
chr13	75100001	75200001	chr13:75100001-75200001	LQC	SPINLW1,WFDC11	iHS
chr14	16900001	17000001	chr14:16900001-17000001	LQC	MTSS1	iHS
chr14	36400001	36500001	chr14:36400001-36500001	LQC	LACTB2,TRAM1	iHS
chr14	58600001	58700001	chr14:58600001-58700001	LQC	RSPO2	iHS
chr14	63700001	63800001	chr14:63700001-63800001	LQC	AZIN1	iHS
chr14	67900001	68000001	chr14:67900001-68000001	LQC	STK3	iHS
chr16	4500001	4600001	chr16:4500001-4600001	LQC	PIGR	iHS
chr16	4700001	4800001	chr16:4700001-4800001	LQC	C4BPA,C4BPB,PFKFB2,YOD1	iHS
chr16	4900001	5000001	chr16:4900001-5000001	LQC	LOC510860	iHS
chr16	5100001	5200001	chr16:5100001-5200001	LQC	CD55	iHS
chr16	5200001	5300001	chr16:5200001-5300001	LQC	CR2	iHS
chr16	31500001	31600001	chr16:31500001-31600001	LQC	CNST,SMYD3,TFB2M	iHS
chr18	3500001	3600001	chr18:3500001-3600001	LQC	CNTNAP4	iHS
chr18	25000001	25100001	chr18:25000001-25100001	LQC	HERPUD1,SLC12A3	iHS
chr21	8200001	8300001	chr21:8200001-8300001	LQC	IGF1R	iHS
chr21	22700001	22800001	chr21:22700001-22800001	LQC	NMB,SEC11A,WDR73,ZSCAN2	iHS
chr21	22800001	22900001	chr21:22800001-22900001	LQC	MIR2364,ZNF592	iHS
chr21	22900001	23000001	chr21:22900001-23000001	LQC	SLC28A1	iHS
chr21	23500001	23600001	chr21:23500001-23600001	LQC	FSD2,HOMER2,WHAMM	iHS
chr21	67100001	67200001	chr21:67100001-67200001	LQC	BEGAIN	iHS
chr22	10300001	10400001	chr22:10300001-10400001	LQC	LRRFIP2	iHS
chr22	10500001	10600001	chr22:10500001-10600001	LQC	MLH1	iHS
chr22	45300001	45400001	chr22:45300001-45400001	LQC	ERC2	iHS
chr22	53500001	53600001	chr22:53500001-53600001	LQC	CCR5,CCRL2,LTF	iHS
chr22	54000001	54100001	chr22:54000001-54100001	LQC	CCR9,CXCR6	iHS
chr26	12800001	12900001	chr26:12800001-12900001	LQC	PCGF5	iHS
chr26	14600001	14700001	chr26:14600001-14700001	LQC	MYOF	iHS
chr26	14900001	15000001	chr26:14900001-15000001	LQC	PDE6C,RBP4	iHS
chr26	33200001	33300001	chr26:33200001-33300001	LQC	ACSL5,VTI1A,ZDHHC6	iHS
chr27	12300001	12400001	chr27:12300001-12400001	LQC	ODZ3	iHS
chr27	26400001	26500001	chr27:26400001-26500001	LQC	WRN	iHS
chr27	31900001	32000001	chr27:31900001-32000001	LQC	KCNU1	iHS
chr27	34600001	34700001	chr27:34600001-34700001	LQC	IDO1	iHS
chr28	12900001	13000001	chr28:12900001-13000001	LQC	ZNF33B	iHS
chr28	42300001	42400001	chr28:42300001-42400001	LQC	ANXA8L1	iHS
chr29	2100001	2200001	chr29:2100001-2200001	LQC	FAT3	iHS
chr29	36800001	36900001	chr29:36800001-36900001	LQC	ZNF740	iHS
chr1	50500001	50600001	chr1:29300001-29400001	LFC	ALCAM	iHS
chr1	52100001	52200001	chr1:50200001-50300001	LFC	MIR2286	iHS
chr1	52300001	52400001	chr1:50500001-50600001	LFC	CCDC54	iHS
chr1	64400001	64500001	chr1:51100001-51200001	LFC	IGSF11	iHS
chr1	129600001	129700001	chr1:51200001-51300001	LFC	CLSTN2	iHS
chr1	135900001	136000001	chr1:51300001-51400001	LFC	ANAPC13	iHS
chr1	147300001	147400001	chr1:51900001-52000001	LFC	PCBP3	iHS
chr1	148200001	148300001	chr1:52000001-52100001	LFC	FBXO25	iHS
chr2	14600001	14700001	chr1:52100001-52200001	LFC	PPP1R1C,SSFA2	iHS
chr2	14700001	14800001	chr1:52200001-52300001	LFC	SSFA2	iHS
chr2	28000001	28100001	chr1:52300001-52400001	LFC	STK39	iHS
chr2	61700001	61800001	chr1:64400001-64500001	LFC	DARS	iHS
chr3	46000001	46100001	chr1:86200001-86300001	LFC	DPYD	iHS
chr3	50000001	50100001	chr1:123900001-124000001	LFC	BCAR3	iHS
chr3	66300001	66400001	chr1:129600001-129700001	LFC	PTGFR	iHS
chr3	69800001	69900001	chr1:135900001-136000001	LFC	SLC44A5	iHS
chr3	98500001	98600001	chr1:147300001-147400001	LFC	SLC5A9,SPATA6	iHS
chr4	46200001	46300001	chr1:148100001-148200001	LFC	LHFPL3	iHS
chr4	47500001	47600001	chr1:148200001-148300001	LFC	NAMPT	iHS
chr4	62600001	62700001	chr2:4900001-5000001	LFC	NPSR1	iHS
chr4	81900001	82000001	chr2:12500001-12600001	LFC	RALA	iHS
chr4	82100001	82200001	chr2:12600001-12700001	LFC	POU6F2	iHS
chr4	89000001	89100001	chr2:12700001-12800001	LFC	SPAM1	iHS
chr5	36100001	36200001	chr2:12800001-12900001	LFC	TMEM117	iHS
chr5	41600001	41700001	chr2:13100001-13200001	LFC	ABCD2	iHS
chr5	71100001	71200001	chr2:14600001-14700001	LFC	BTBD11	iHS
chr5	71200001	71300001	chr2:14700001-14800001	LFC	BTBD11,PWP1	iHS
chr5	96700001	96800001	chr2:28000001-28100001	LFC	GRIN2B	iHS
chr5	97200001	97300001	chr2:28200001-28300001	LFC	GSG1	iHS
chr5	97300001	97400001	chr2:54200001-54300001	LFC	HEBP1	iHS
chr5	97400001	97500001	chr2:61700001-61800001	LFC	DDX47,GPRC5A,GPRC5D	iHS
chr5	103700001	103800001	chr2:93800001-93900001	LFC	C1R,C1RL,C1S	iHS
chr5	112700001	112800001	chr2:97200001-97300001	LFC	RBX1	iHS
chr5	117200001	117300001	chr3:46000001-46100001	LFC	CDPF1,PPARA	iHS
chr6	46300001	46400001	chr3:50000001-50100001	LFC	PI4K2B	iHS
chr6	67000001	67100001	chr3:63700001-63800001	LFC	COX7B2	iHS
chr6	107700001	107800001	chr3:66200001-66300001	LFC	MIR2450A,MIR2450B,MIR2450C,MIR2450D	iHS
chr6	108400001	108500001	chr3:66300001-66400001	LFC	MXD4	iHS
chr6	108500001	108600001	chr3:69800001-69900001	LFC	HAUS3,MXD4	iHS
chr6	108600001	108700001	chr3:72800001-72900001	LFC	FGFRL1	iHS
chr6	108800001	108900001	chr3:72900001-73000001	LFC	ATP5I,FGFRL1,PCGF3,PDE6B	iHS
chr6	108900001	109000001	chr3:98500001-98600001	LFC	FGFRL1,GAK,PCGF3	iHS
chr7	6000001	6100001	chr3:98800001-98900001	LFC	F2RL3,MIR8550	iHS
chr7	8600001	8700001	chr4:4300001-4400001	LFC	LOC534967	iHS
chr7	25100001	25200001	chr4:4500001-4600001	LFC	CHSY3	iHS
chr7	50100001	50200001	chr4:39300001-39400001	LFC	SPOCK1	iHS
chr8	3800001	3900001	chr4:46200001-46300001	LFC	GALNTL6	iHS
chr8	7800001	7900001	chr4:47500001-47600001	LFC	MTMR9,TDH	iHS
chr9	54400001	54500001	chr4:47600001-47700001	LFC	FUT9	iHS
chr9	65600001	65700001	chr4:62600001-62700001	LFC	TBX18	iHS
chr9	66100001	66200001	chr4:81900001-82000001	LFC	CEP162	iHS
chr9	66200001	66300001	chr4:82100001-82200001	LFC	CEP162,MRAP2	iHS
chr9	66300001	66400001	chr4:89000001-89100001	LFC	CYB5R4	iHS
chr9	66600001	66700001	chr5:3500001-3600001	LFC	THEMIS	iHS
chr10	60000001	60100001	chr5:20500001-20600001	LFC	GABPB1,USP8	iHS
chr11	62500001	62600001	chr5:34200001-34300001	LFC	PELI1	iHS
chr11	66600001	66700001	chr5:36100001-36200001	LFC	CNRIP1,PPP3R1	iHS
chr11	66800001	66900001	chr5:41600001-41700001	LFC	APLF,FBXO48	iHS
chr11	66900001	67000001	chr5:71100001-71200001	LFC	APLF,PROKR1	iHS
chr11	68000001	68100001	chr5:71200001-71300001	LFC	ANXA4	iHS
chr11	68900001	69000001	chr5:73600001-73700001	LFC	GALNT14	iHS
chr11	73800001	73900001	chr5:96700001-96800001	LFC	DTNB	iHS
chr12	66300001	66400001	chr5:97000001-97100001	LFC	GPC5	iHS
chr12	89300001	89400001	chr5:97200001-97300001	LFC	ANKRD10,ING1	iHS
chr13	24400001	24500001	chr5:97300001-97400001	LFC	MSRB2	iHS
chr13	28300001	28400001	chr5:97400001-97500001	LFC	SEPHS1	iHS
chr13	33100001	33200001	chr5:103700001-103800001	LFC	CACNB2	iHS
chr13	33200001	33300001	chr5:106400001-106500001	LFC	CACNB2,NSUN6	iHS
chr13	33500001	33600001	chr5:112700001-112800001	LFC	EPC1	iHS
chr13	33600001	33700001	chr5:117200001-117300001	LFC	KIF5B	iHS
chr13	33700001	33800001	chr5:120300001-120400001	LFC	ARHGAP12	iHS
chr13	43400001	43500001	chr6:9500001-9600001	LFC	ASB13	iHS
chr13	46400001	46500001	chr6:9600001-9700001	LFC	ADARB2	iHS
chr13	47000001	47100001	chr6:9700001-9800001	LFC	DIP2C,MIR2285M-2	iHS
chr13	47100001	47200001	chr6:10200001-10300001	LFC	DIP2C,ZMYND11	iHS
chr13	47200001	47300001	chr6:39400001-39500001	LFC	ZMYND11	iHS
chr13	47400001	47500001	chr6:46300001-46400001	LFC	PRND,PRNP,RASSF2	iHS
chr13	48400001	48500001	chr6:67000001-67100001	LFC	CHGB,MCM8,TRMT6	iHS
chr13	60200001	60300001	chr6:80200001-80300001	LFC	FKBP1A,NSFL1C,SIRPD	iHS
chr14	4400001	4500001	chr6:80300001-80400001	LFC	TRAPPC9	iHS
chr14	65900001	66000001	chr6:96200001-96300001	LFC	ANKRD46	iHS
chr15	30000001	30100001	chr6:107700001-107800001	LFC	BCL9L,CXCR5,UPK2	iHS
chr15	82000001	82100001	chr6:108400001-108500001	LFC	SLC43A1	iHS
chr16	4400001	4500001	chr6:108500001-108600001	LFC	IL10	iHS
chr16	5200001	5300001	chr6:108600001-108700001	LFC	CR2	iHS
chr16	52200001	52300001	chr6:108800001-108900001	LFC	CDK11B,MMP23B,NADK,SLC35E2	iHS
chr17	62500001	62600001	chr6:108900001-109000001	LFC	TBX5	iHS
chr18	4600001	4700001	chr7:6000001-6100001	LFC	ADAMTS18	iHS
chr18	45100001	45200001	chr7:8600001-8700001	LFC	WTIP	iHS
chr19	5700001	5800001	chr7:24900001-25000001	LFC	HLF	iHS
chr20	1900001	2000001	chr7:25100001-25200001	LFC	FOXI1	iHS
chr20	5700001	5800001	chr7:29200001-29300001	LFC	HMP19	iHS
chr20	9900001	10000001	chr7:50100001-50200001	LFC	GTF2H2	iHS
chr20	39000001	39100001	chr8:3800001-3900001	LFC	PRLR	iHS
chr20	39100001	39200001	chr8:7800001-7900001	LFC	AGXT2,PRLR	iHS
chr20	39200001	39300001	chr8:13700001-13800001	LFC	BRIX1,DNAJC21,RAD1	iHS
chr20	41400001	41500001	chr8:49500001-49600001	LFC	GOLPH3	iHS
chr20	58700001	58800001	chr8:55300001-55400001	LFC	TRIO	iHS
chr21	23500001	23600001	chr8:55400001-55500001	LFC	FSD2,HOMER2,WHAMM	iHS
chr21	47200001	47300001	chr8:61300001-61400001	LFC	PAX9	iHS
chr21	47300001	47400001	chr9:4900001-5000001	LFC	PAX9,SLC25A21	iHS
chr23	4900001	5000001	chr9:5100001-5200001	LFC	HMGCLL1	iHS
chr23	27700001	27800001	chr9:13700001-13800001	LFC	CCHCR1,MIC1,MIC2,POU5F1,PSORS1C2,TCF19	iHS
chr25	10400001	10500001	chr9:26000001-26100001	LFC	SNN,TXNDC11,ZC3H7A	iHS
chr25	10500001	10600001	chr9:38500001-38600001	LFC	BCAR4,RSL1D1,ZC3H7A	iHS
chr25	25500001	25600001	chr9:54400001-54500001	LFC	GSG1L	iHS
chr26	38100001	38200001	chr9:55800001-55900001	LFC	EMX2	iHS
chr27	37200001	37300001	chr9:65600001-65700001	LFC	HOOK3,RNF170,THAP1	iHS
chr29	9000001	9100001	chr9:65700001-65800001	LFC	ME3	iHS
